# Supplementary material for: Adding energy gradients and long‐distance dispersal to a neutral model improves predictions of Madagascan bird diversity
Source: Ecol Evol. 2016 Sep 7;6(19):6919–29. doi: 10.1002/ece3.2379 (PMC5513242; doi:10.1002/ece3.2379)
Supplement: Supplementary file 2 — Appendix S6. The data and R‐code to replicate this study. [file ECE3-6-6919-s002.zip]

Archive with 16 entries (14 files):
- R_code/
- R_code/Mada_birds.txt
- R_code/Mada_endemics.txt
- R_code/Mada_grid.txt
- R_code/Neutral_model.r
- R_code/README_Markdown.txt
- R_code/README.md
- R_code/README.txt
- R_code/Sensitivity.r
- R_code/Sensitivity_analysis/
- R_code/Sensitivity_analysis/Birds_a.txt
- R_code/Sensitivity_analysis/Birds_b.txt
- R_code/Sensitivity_analysis/Birds_K.txt
- R_code/Sensitivity_analysis/Endemics_a.txt
- R_code/Sensitivity_analysis/Endemics_b.txt
- R_code/Sensitivity_analysis/Endemics_K.txt
