# Supplementary material for: Adding energy gradients and long‐distance dispersal to a neutral model improves predictions of Madagascan bird diversity
Source: Ecol Evol. 2016 Sep 7;6(19):6919–29. doi: 10.1002/ece3.2379 (PMC5513242; doi:10.1002/ece3.2379)
Supplement: Supplementary file 2 — Appendix S6. The data and R‐code to replicate this study. [file ECE3-6-6919-s002.zip › R_code/Sensitivity_analysis/Birds_b.txt]

b	alpha	latitude	occupance	beta	total
0.1	0.86252375	0.646487	0.05658762	4.2492545	5.8148525
0.15	1.05959595	0.46745985	0.047216205	1.289131	2.863403
0.18	0.7776291	0.14515465	0.09003813	0.4792674	1.4920895
0.2	0.75059985	0.62864061	0.06192071	0.62437225	1.5655335
0.25	0.98498	0.19113125	0.09818793	0.76201615	2.0363155
0.3	1.5528695	0.36227665	0.16284105	0.9094085	2.9872465
