# Supplementary material for: Adding energy gradients and long‐distance dispersal to a neutral model improves predictions of Madagascan bird diversity
Source: Ecol Evol. 2016 Sep 7;6(19):6919–29. doi: 10.1002/ece3.2379 (PMC5513242; doi:10.1002/ece3.2379)
Supplement: Supplementary file 2 — Appendix S6. The data and R‐code to replicate this study. [file ECE3-6-6919-s002.zip › R_code/Sensitivity_analysis/Birds_K.txt]

K	alpha	latitude	occupance	beta	total
400	2.39494	6.190981	0.13255085	3.4713525	12.189825
500	1.318594	1.44328945	0.045256195	2.292195	5.0993335
600	0.9918322	0.2228457	0.05101048	1.2723125	2.538001
700	0.7776291	0.14515465	0.09003813	0.4792674	1.4920895
800	1.2746875	0.28993395	0.14543535	0.65638455	2.366441
900	2.339105	0.713763	0.2230735	0.9314059	4.2073475
1000	2.6385815	0.846157	0.2568723	1.0430137	4.834598
