# Supplementary material for: Adding energy gradients and long‐distance dispersal to a neutral model improves predictions of Madagascan bird diversity
Source: Ecol Evol. 2016 Sep 7;6(19):6919–29. doi: 10.1002/ece3.2379 (PMC5513242; doi:10.1002/ece3.2379)
Supplement: Supplementary file 2 — Appendix S6. The data and R‐code to replicate this study. [file ECE3-6-6919-s002.zip › R_code/Sensitivity_analysis/Endemics_K.txt]

K	alpha	latitude	occupance	beta	total
100	6.5566005	28.93957	1.2080045	1.962308	38.666485
200	2.520467	6.191514	0.1973035	1.8621775	10.77146
300	0.8476486	0.62641115	0.06939786	0.91241815	2.455876
350	1.1518324	0.33398145	0.08146009	0.46438885	2.031663
400	1.892053	0.3524837	0.2463611	0.92022085	3.411119
500	2.5750565	0.2218703	0.30997255	0.5969401	3.7038395
600	2.7889395	0.55538135	0.4930882	1.0663123	4.903721
700	2.867856	0.7662755	0.6664477	1.7416475	6.0422275
